# Supplementary material for: Trends in osteoporosis diagnosis and management in Australia
Source: Arch Osteoporos. 2022 Jul 19;17(1):97. doi: 10.1007/s11657-022-01139-0 (PMC9296437; doi:10.1007/s11657-022-01139-0)
Supplement: Supplementary file 1 — Supplementary file1 (XLSX 17 KB) [file 11657_2022_1139_MOESM1_ESM.xlsx]

## Sheet: BMD Scanning
Financial Year	Known Osteoporosis	Secondary Indication	Screening	All
1995/1996	85.0318	74.0232		159.055			Direct age-standardised rates of BMD measurement for the indications of Known Osteoporosis, Secondary Indication, Screening and All, as per-capita rates of the Australian population, standardised to 30 June 2001
1996/1997	168.734	150.437		319.171
1997/1998	220.903	203.592		424.495
1998/1999	277.184	242.253		519.437
1999/2000	322.578	277.676		600.254
2000/2001	352.691	306.043		658.734
2001/2002	401.677	345.912		747.589
2002/2003	461.077	398.293		859.37
2003/2004	433.838	339.251		773.089
2004/2005	481.623	361.249		842.872
2005/2006	485.076	340.608		825.684
2006/2007	491.402	347.516	56.3779	895.297
2007/2008	478.1	353.893	511.251	1343.24
2008/2009	449.126	366.068	424.464	1239.66
2009/2010	434.16	364.604	443.928	1242.69
2010/2011	424.507	369.806	542.926	1337.24
2011/2012	423.998	384.638	650.458	1459.09
2012/2013	407.172	373.606	692.789	1473.57
2013/2014	402.893	374.736	741.384	1519.01
2014/2015	421.024	393.255	831.637	1645.92
2015/2016	402.241	385.791	910.164	1698.2
2016/2017	398.29	386.776	1004.67	1789.73
2017/2018	531.589	468.998	767.895	1768.48
2018/2019	635.743	516.413	629.521	1781.68
2019/2020	542.637	465.658	558.585	1566.88
2020/2021	633.463	539.503	609.871	1782.84

## Sheet: Osteoporosis Pharmacotherapy
Year	Oral Bisphosphonates	Zoledronate	Denosumab	Raloxifene	Strontium Ranelate	Teriparatide	Romosozumab	All
1995/1996										Direct age-standardised rates of PBS treatment for the categories of oral bisphosphonates, zoledronate, denosumab, raoloxifene, strontium, teriparatide, romosozumab and all, as per-capita rates of the Australian population, standardised to 30 June 2001
1996/1997
1997/1998
1998/1999
1999/2000				17.5821				17.5821
2000/2001	10.6887			84.6729				95.3615
2001/2002	368.444			118.373				486.817
2002/2003	666.551			135.804				802.354
2003/2004	872.466			136.974				1009.44
2004/2005	1044.14			133.146				1177.28
2005/2006	1164.42			127.102				1291.52
2006/2007	1230.57			120.559	1.32759			1352.45
2007/2008	1215.43			109.501	33.8262			1358.76
2008/2009	1027.09	22.0186		101.602	67.5538			1218.27
2009/2010	825.04	71.7469		88.3605	89.7019	0.106856		1074.96
2010/2011	752.886	109.035	5.16463	78.6634	103.116	1.2457		1050.11
2011/2012	701.265	119.935	49.9922	70.3188	114.168	2.29082		1057.97
2012/2013	578.504	148.452	135.941	60.8196	113.33	2.33554		1039.38
2013/2014	543.478	128.234	292.356	55.67	94.2363	2.60837		1116.58
2014/2015	481.87	102.549	537.738	47.4264	45.4501	3.08326		1218.12
2015/2016	402.574	75.497	776.793	38.9236	19.9625	3.10279		1316.85
2016/2017	302.119	56.1953	987.528	30.7805	1.84073	3.00399		1381.47
2017/2018	260.43	54.3177	1207.07	25.4228	0.0594293	2.92068		1550.22
2018/2019	258.577	49.3773	1434.21	21.5139	0.00433343	3.36498		1767.05
2019/2020	225.116	48.8992	1585.09	17.2958	0.0152496	3.64573		1880.06
2020/2021	257.183	54.4106	1741	15.602	0.009108	3.54653	0.0549263	2071.8
